# Supplementary material for: A Multi-Study Model-Based Evaluation of the Sequence of Imaging and Clinical Biomarker Changes in Huntington’s Disease
Source: Front Big Data. 2021 Aug 5;4:662200. doi: 10.3389/fdata.2021.662200 (PMC8374237; doi:10.3389/fdata.2021.662200)
Supplement: Supplementary file 1 [file DataSheet3.xlsx]

## Sheet:  TRACK-HD consortium members
Last name	First name	Initial	Institution	Location	Role	Contribution
Borowsky	Beth	B	CHDI	USA	Sponsor Project Manager, Steering Committee member	Responsible for sponsor input on logistics, direction and interpretation
Craufurd	David	D	University of Manchester	Manchester, UK	Neuropsychiatry lead, Steering Committee member	Devised neuropsychiatric battery and oversaw all quality control of data
Durr	Alexandra	A	ICM and Hopital de la Salpetriere	Paris	Principal Investigator, Steering Committee member	Data collection at Paris site
Frost	Chris	C	London School of Hygiene and Tropical Medicine	London, UK	Neuropsychiatry lead, Steering Committee member	Statistical co-lead responsible for data analysis
Johnson	Hans	H	University of Iowa	Iowa, USA	Neuropsychiatry lead, Steering Committee member	Helped devise imaging battery and oversaw quality control of data
Kennard	Chris	C	Oxford Univeristy	Oxford, UK	Neuropsychiatry lead, Steering Committee member	Devised oculomotor battery and oversaw all quality control of data
Landwehrmeyer	Bernhard	B	Ulm University	Ulm, Germany	Neuropsychiatry lead, Steering Committee member	Oversaw monitoring and collation of data
Langbehn	Doug	D	University of Iowa	Iowa, USA	Neuropsychiatry lead, Steering Committee member	Statistical co-lead responsible for data analysis
Leavitt	Blair	B	University of British Columbia	Vancouver, Canada	Principal Investigator, Steering Committee member	Data collection at Vancouver site
Owen	Gail	G	University College London	London, UK	UCL Project Manager, Steering Committee member	Co-ordinated data collection across all sites, SOPs and ethics applications
Reilmann	Ralf	R	George Huntington Institute	Muenster, Germany	Neuropsychiatry lead, Steering Committee member	Devised quantitative motor battery and oversaw all quality control of data
Roos	Raymund	RAC	Leiden University Medical Centre	Leiden, Netherlands	Principal Investigator, Steering Committee member	Data collection at Leiden site
Stout	Julie	J	Monash University	Melbourne, Australia	Cognition lead, Steering Committee member	Devised cognitive battery and oversaw all quality control of data
